# Supplementary material for: Effects of Exercise on Cancer-Related Fatigue in Breast Cancer Patients: A Systematic Review and Meta-Analysis of Randomized Controlled Trials
Source: Life (Basel). 2024 Aug 14;14(8):1011. doi: 10.3390/life14081011 (PMC11355832; doi:10.3390/life14081011)
Supplement: Supplementary file 1 [file life-14-01011-s001.zip]

Archive with 1 entries (1 files):
- life-3084310-supplementary.pdf
